# Supplementary material for: Prepubertal Dietary and Plasma Phospholipid Fatty Acids Related to Puberty Timing: Longitudinal Cohort and Mendelian Randomization Analyses
Source: Nutrients. 2021 May 30;13(6):1868. doi: 10.3390/nu13061868 (PMC8228200; doi:10.3390/nu13061868)
Supplement: Supplementary file 1 [file nutrients-13-01868-s001.zip]

Archive with 1 entries (1 files):
- nutrients-1209143-supplementary.pdf
